# Supplementary material for: Bipartite structure of the inactive mouse X chromosome
Source: Genome Biol. 2015 Aug 7;16(1):152. doi: 10.1186/s13059-015-0728-8 (PMC4539712; doi:10.1186/s13059-015-0728-8)
Supplement: Additional file 1: Table S1. — Summary of allele-specific contacts. (XLSX 10 kb) [file 13059_2015_728_MOESM1_ESM.xlsx]

## Sheet: segregation.stats
Table S1. Summary of allele-specific contacts
library	total	ref-ref	ref-alt	alt-alt	alt-uncertain	ref-uncertain	uncertain-uncertain
DNaseHiC-WG-brain-rep1	207500384	49546323 (23.88%)	4407654 (2.12%)	27729471 (13.36%)	34376674 (16.57%)	60208548 (29.02%)	31231714 (15.05%)
insituDNaseHiC-WG-brain-rep1	47044329	11511042 (24.47%)	673800 (1.43%)	6756333 (14.36%)	7183165 (15.27%)	12546693 (26.67%)	8373296 (17.80%)
combined-WG-brain	254544713	61057365 (23.99%)	5081454 (2.00%)	34485804 (13.55%)	41559839 (16.33%)	72755241 (28.58%)	39605010 (15.56%)
insituDNaseHiC-WG-patski-rep1	24927340	5604481 (22.48%)	1129081 (4.53%)	2876963 (11.54%)	4330438 (17.37%)	6961881 (27.93%)	4024496 (16.14%)
insituDNaseHiC-WG-patski-rep2	35738860	7174928 (20.08%)	1732366 (4.85%)	3832789 (10.72%)	6493986 (18.17%)	10171580 (28.46%)	6333211 (17.72%)
combined-WG-patski	60666200	12779409 (21.07%)	2861447 (4.72%)	6709752 (11.06%)	10824424 (17.84%)	17133461 (28.24%)	10357707 (17.07%)
The number and percentage of contacts is indicated for each library, inlcuding the number of total reads, the number of contacts between BL6 sequences (ref-ref), between BL6 and spretus sequences (ref-alt), and between spretus sequences (alt-alt), and the number of uncertain sequences of each type.
