# Supplementary material for: Bipartite structure of the inactive mouse X chromosome
Source: Genome Biol. 2015 Aug 7;16(1):152. doi: 10.1186/s13059-015-0728-8 (PMC4539712; doi:10.1186/s13059-015-0728-8)
Supplement: Additional file 2: Table S2. — Summary of the number of contacts obtained by DNase Hi-C and in situ DNase Hi-C in relation to distance. (XLSX 9 kb) [file 13059_2015_728_MOESM2_ESM.xlsx]

## Sheet: interaction.stats
Table S2. Summary of the number of contacts obtained by DNase Hi-C and in situ DNase Hi-C in relation to distance
Library	total	intra	inter	intra-close (<=200bp)	intra-short (>200bp & <=1Kb),	intra-medium (>1Kb & <=10Kb)	intra-long (>10Kb & <=100Kb)	intra-extra-long (>100Kb & <=1Mb)	intra-ultra-long (>1Mb)
DNaseHiC-WG-brain-rep1	207500384	183209538 (88.29%)	24290846 (11.70%)	19622416 (10.71%)	38082503 (20.78%)	44231547 (24.14%)	28237888 (15.41%)	23657963 (12.91%)	29377221 (16.03%)
insituDNaseHiC-WG-brain-rep1	47044329	43428562 (92.31%)	3615767 (7.68%)	6861349 (15.79%)	12895786 (29.69%)	7089041 (16.32%)	4981960 (11.47%)	5346102 (12.31%)	6254324 (14.40%)
combined-WG-brain	254544713	226638100 (89.03%)	27906613 (10.96%)	26483765 (11.68%)	50978289 (22.49%)	51320588 (22.64%)	33219848 (14.65%)	29004065 (12.79%)	35631545 (15.72%)
insituDNaseHiC-WG-patski-rep1	24927340	21724518 (87.15%)	3202822 (12.84%)	1910989 (8.79%)	8653564 (39.83%)	2452653 (11.28%)	2331479 (10.73%)	2843273 (13.08%)	3532560 (16.26%)
insituDNaseHiC-WG-patski-rep2	35738860	29842327 (83.50%)	5896533 (16.49%)	5656998 (18.95%)	4123242 (13.81%)	4827645 (16.17%)	4714471 (15.79%)	4758128 (15.94%)	5761843 (19.30%)
combined-WG-patski	60666200	51566845 (85.00%)	9099355 (14.99%)	7567987 (14.67%)	12776806 (24.77%)	7280298 (14.11%)	7045950 (13.66%)	7601401 (14.74%)	9294403 (18.02%)
For each library, the total number of contacts, the number of intrachromosomal and interchromosomal contacts, and the number of contacts in each intrachromosomal category, close (<=200bp), short (>200bp & <=1Kb), medium (>1Kb & <=10Kb), long (>10Kb & <=100Kb), extra-long (>100Kbp & <=1Mb), and ultra-long (>1Mb) is indicated.
