# Supplementary material for: Bipartite structure of the inactive mouse X chromosome
Source: Genome Biol. 2015 Aug 7;16(1):152. doi: 10.1186/s13059-015-0728-8 (PMC4539712; doi:10.1186/s13059-015-0728-8)
Supplement: Additional file 7: Table S3. — List of imprinted genes and genes that escape XCI in mouse F1 brain. (XLSX 12 kb) [file 13059_2015_728_MOESM7_ESM.xlsx]

## Sheet: Sheet1
Table S3. List of imprinting genes and genes that escape XCI
Gene symbol	Allele expressed / escape	Chromosome	Start	End
Calcr	maternal	chr6	3635719	3714713
Pon2	maternal	chr6	5214623	5248373
Asb4	maternal	chr6	5333385	5383021
Copg2	maternal	chr6	30698410	30846760
Herc3	maternal	chr6	58783693	58870390
Zim1	maternal	chr7	6628153	6649143
Ube3a	maternal	chr7	66484119	66562097
Dcn	maternal	chr10	96942133	96980796
Commd1	maternal	chr11	22799727	22882284
Meg3	maternal	chr12	110779205	110809939
Rian	maternal	chr12	110842154	110899921
Mirg	maternal	chr12	110973190	110987667
Kcnk9	maternal	chr15	72342548	72376709
Ago2	maternal	chr15	72932054	73015377
Dact2	maternal	chr17	14332236	14340838
Bcl2l1	paternal	chr2	152606403	152657418
Nnat	paternal	chr2	157385845	157388255
Sgce	paternal	chr6	4624349	4697204
Peg10	paternal	chr6	4697305	4710516
Mest	paternal	chr6	30683505	30698466
Nap1l5	paternal	chr6	58855226	58857120
Peg3	paternal	chr7	6658670	6683130
Usp29	paternal	chr7	6683451	6919931
Ipw	paternal	chr7	66874527	66934248
Snurf	paternal	chr7	67127386	67150042
Snrpn	paternal	chr7	67127387	67285105
Ndn	paternal	chr7	69493162	69494813
Magel2	paternal	chr7	69521864	69526526
Inpp5f	paternal	chr7	135754878	135839950
Kcnq1ot1	paternal	chr7	150399015	150482452
Rasgrf1	paternal	chr9	89804612	89921817
Plagl1	paternal	chr10	12810593	12851501
Zrsr1	paternal	chr11	22872004	22876496
Wars	paternal	chr12	110098239	110132384
Dlk1	paternal	chr12	110691032	110701546
Peg13	paternal	chr15	72636029	72640754
Airn	paternal	chr17	12934176	13052750
Impact	paternal	chr18	13130760	13151457
Ddx3x	escape	chrX	12858147	12871109
Kdm6a	escape	chrX	17739792	17856484
Eif2s3x	escape	chrX	91434047	91457990
Xist	escape	chrX	100655711	100678572
Ftx	escape	chrX	100756248	100819093
5530601H04Rik	escape	chrX	102236192	102265463
Kdm5c	escape	chrX	148667772	148708897
The list of imprinting genes was obtained from Babak et al., 2015 and verified based on our allelic RNA-seq in F1 mouse hybrid brain. The list of genes escaping XCI in brain was obtained from Berletch et al., 2015. Only escape genes with substantial PolIIS5p ChIP-seq reads around the transcription start sites were included. See detailed criteria for inclusion of genes in the Methods section. See …
