# Supplementary material for: Bipartite structure of the inactive mouse X chromosome
Source: Genome Biol. 2015 Aug 7;16(1):152. doi: 10.1186/s13059-015-0728-8 (PMC4539712; doi:10.1186/s13059-015-0728-8)
Supplement: Additional file 9: Table S4. — List of primers. (XLS 20 kb) [file 13059_2015_728_MOESM9_ESM.xls]

## Sheet: Table S4
Table S4. Sequences of primers
Gene/Primer ID	Sequence
18S_F1	TGAGGCCATGATTAAGAGGG
18S_R1	AGTCGGCATCGTTTATGGTC
18S_F2	TAACGAGGATCCATTGGAGG
18S_R2	TCCATTATTCCTAGCTGCGG
Msl2_F	TTTGCAGCTTTCTTCCCAGT
Msl2_R	GCTTCACAGTCACAGGAGCA
ActB_F	GCTCTTTTCCAGCCTTCCTT
ActB_R	CTTCTGCATCCTGTCAGCAA
Gapdh_F	AGGTCGGTGTGAACGGATTTG
Gapdh_R	TGTAGACCATGTAGTTGAGGTCA
Mid_F	AGCCTGTGGAGTCCATCAAC
Mid_R	GCTTTCAGGCACTCATCACA
Kdm5c_F	CTACTCTGACTTCCCGGCTG
Kdm5c_R	CCAGGAGCTGAGGTCTGAAC
Rlim_F	GCACTCGTAGACATTGGGCT
Rlim_R	ATCCCCCAACATTACTGCAT
Xist_F	TGCCCTTTCTCAATTCCATC
Xist_R	GGCCTGCTTTTGCTATTCAG
Ddx3x_F	GATGAAGCTGACCGGATGTT
Ddx3x_R	ACATCATAGTGTGGCGGACA
Magee1_F	CCACAGAAAGGAGCCAGAAG
Magee1_R	AAGGCCTCGATGACACAATC
Firre_F	GACAACCATCTTTGGCGTTT
Firre_R	TATCTTCCGCCATTGCTAGG
Dxz4_F	AACAAAAGCAAGGGGAACCT
Dxz4_R	CAGGTCCTGAGCACAGTTCA
Ds-TR_F	CCATGTTTTTCAGCGTTCCT
Ds-TR_R	GAAAATGGGAAACGCACACT
Ds-TR promoter_F	TGAGCCAGAGAACCAGGAGT
Ds-TR promoter_R	TGCAAGTCAACAGGAAGTGC
